# Supplementary material for: TCS-FEEL: Topology-Optimized Federated Edge Learning with Client Selection
Source: Sensors (Basel). 2025 Oct 23;25(21):6534. doi: 10.3390/s25216534 (PMC12609113; doi:10.3390/s25216534)
Supplement: Supplementary file 1 [file sensors-25-06534-s001.zip]

Archive with 1 entries (1 files):
- sensors-3868854-supplementary.py
