# Supplementary material for: TCS-FEEL: Topology-Optimized Federated Edge Learning with Client Selection
Source: Sensors (Basel). 2025 Oct 23;25(21):6534. doi: 10.3390/s25216534 (PMC12609113; doi:10.3390/s25216534)
Supplement: Supplementary file 1 [file sensors-25-06534-s001.zip › sensors-3868854-supplementary.py]

#!/usr/bin/env python3
# -*- coding: utf-8 -*-
"""
Benchmark script for control-plane timing:
(1) Dijkstra shortest-path tree (SPT)
(2) Monte Carlo–Based Gradient Descent (MCGD) client selection

All tests are run single-threaded for reproducibility.
"""

import os
import math
import time
import random
import numpy as np
import networkx as nx
from typing import Tuple, Dict

# ---------------------------------------------------------------------
# Global seed and deterministic setup
# ---------------------------------------------------------------------
GLOBAL_SEED = 2025
random.seed(GLOBAL_SEED)
np.random.seed(GLOBAL_SEED)

# Optional: enforce single-threaded math libraries
os.environ["OMP_NUM_THREADS"] = "1"
os.environ["MKL_NUM_THREADS"] = "1"


# ---------------------------------------------------------------------
# Utility functions
# ---------------------------------------------------------------------
def generate_strongly_connected_digraph(
    N: int, avg_out_degree: int = 6, seed: int = GLOBAL_SEED
) -> nx.DiGraph:
    """
    Generate a random strongly connected directed graph with N nodes.
    Each node has approx. avg_out_degree outgoing edges with random weights.
    """
    rng = np.random.default_rng(seed)
    G = nx.DiGraph()
    G.add_nodes_from(range(N))

    # Random edges with random weights
    for i in range(N):
        out_neighbors = rng.choice(
            [j for j in range(N) if j != i],
            size=min(avg_out_degree, N - 1),
            replace=False,
        )
        for j in out_neighbors:
            weight = float(rng.uniform(1.0, 10.0))
            G.add_edge(i, j, weight=weight)

    # Ensure strong connectivity (connect all nodes in a ring)
    for i in range(N):
        G.add_edge(i, (i + 1) % N, weight=float(rng.uniform(1.0, 10.0)))
    return G


def dijkstra_heap(G: nx.DiGraph, s: int = 0) -> Dict[int, float]:
    """
    Standard Dijkstra using a binary heap (priority queue).
    Returns distance dict from source s to all nodes.
    """
    import heapq

    dist = {v: math.inf for v in G.nodes}
    dist[s] = 0.0
    pq = [(0.0, s)]

    while pq:
        d, u = heapq.heappop(pq)
        if d > dist[u]:
            continue
        for v, attr in G[u].items():
            w = attr["weight"]
            if dist[v] > dist[u] + w:
                dist[v] = dist[u] + w
                heapq.heappush(pq, (dist[v], v))
    return dist


def generate_client_metrics(N: int, seed: int = GLOBAL_SEED) -> Dict[str, np.ndarray]:
    """
    Generate synthetic client metrics for MCGD timing benchmark.
    """
    rng = np.random.default_rng(seed)
    V = rng.uniform(0.2, 1.0, N)  # latency factor
    D = rng.uniform(0.1, 1.0, N)  # normalized dataset size
    S = rng.uniform(0.3, 1.0, N)  # similarity
    return {"V": V, "D": D, "S": S}


def mcgd_client_selection(
    client_metrics: Dict[str, np.ndarray],
    K: int,
    beta: float,
    alpha_V: float,
    alpha_D: float,
    alpha_S: float,
    lambda_kl: float,
    T: int,
    eta_0: float,
    epsilon: float = 1e-6,
    seed: int = GLOBAL_SEED,
    use_projection: bool = False,
):
    """
    Simplified Monte Carlo–Based Gradient Descent (MCGD)
    for client selection probability optimization.
    """
    rng = np.random.default_rng(seed)
    N = len(client_metrics["V"])

    # Compute utility
    u_i = (
        alpha_V * np.log(client_metrics["V"])
        + alpha_D * np.log(client_metrics["D"])
        + alpha_S * np.log(client_metrics["S"])
    )

    # Initialize selection probabilities (softmax)
    phi = np.exp(u_i / beta)
    phi /= np.sum(phi) / K  # expected number of selected clients = K

    # Simple gradient descent loop (simulate workload)
    for t in range(T):
        grad = -u_i + beta * (1.0 + np.log(np.maximum(phi, epsilon)))
        phi -= eta_0 / np.sqrt(t + 1.0) * grad
        phi = np.clip(phi, 0.0, 1.0)
        phi *= K / np.sum(phi)

    return phi


# ---------------------------------------------------------------------
# Timing routines
# ---------------------------------------------------------------------
def time_dijkstra_once(
    N: int,
    repeats: int = 5,
    avg_out_degree: int = 6,
    seed: int = GLOBAL_SEED,
) -> Tuple[float, float]:
    """
    Measure average CPU time (ms) to run a single Dijkstra SPT on a graph of size N.
    """
    graph = generate_strongly_connected_digraph(
        N=N, avg_out_degree=avg_out_degree, seed=seed
    )
    times = []
    for _ in range(repeats):
        t0 = time.perf_counter()
        _ = dijkstra_heap(graph, s=0)
        t1 = time.perf_counter()
        times.append(t1 - t0)

    mean_t = np.mean(times)
    std_t = np.std(times)
    return mean_t * 1000.0, std_t * 1000.0


def time_mcgd_once(
    N: int,
    repeats: int = 5,
    K_ratio: float = 0.2,
    beta: float = 0.5,
    alpha_V: float = 0.3,
    alpha_D: float = 0.3,
    alpha_S: float = 0.3,
    lambda_kl: float = 1.0,
    T: int = 200,
    eta_0: float = 0.1,
    seed: int = GLOBAL_SEED,
    use_projection: bool = False,
) -> Tuple[float, float]:
    """
    Measure average CPU time (ms) to run one MCGD update loop on synthetic data.
    """
    client_metrics = generate_client_metrics(N, seed=seed)
    K = max(1, int(K_ratio * N))
    times = []

    for _ in range(repeats):
        t0 = time.perf_counter()
        _ = mcgd_client_selection(
            client_metrics=client_metrics,
            K=K,
            beta=beta,
            alpha_V=alpha_V,
            alpha_D=alpha_D,
            alpha_S=alpha_S,
            lambda_kl=lambda_kl,
            T=T,
            eta_0=eta_0,
            epsilon=1e-6,
            seed=seed,
            use_projection=use_projection,
        )
        t1 = time.perf_counter()
        times.append(t1 - t0)

    mean_t = np.mean(times)
    std_t = np.std(times)
    return mean_t * 1000.0, std_t * 1000.0


# ---------------------------------------------------------------------
# Benchmark controller
# ---------------------------------------------------------------------
def run_benchmark(
    N_list=(100, 1000, 10000),
    repeats: int = 5,
    avg_out_degree: int = 6,
    K_ratio: float = 0.2,
    beta: float = 0.5,
    alpha_V: float = 0.3,
    alpha_D: float = 0.3,
    alpha_S: float = 0.3,
    lambda_kl: float = 1.0,
    T: int = 200,
    eta_0: float = 0.1,
    seed: int = GLOBAL_SEED,
    use_projection: bool = False,
):
    """
    Run both Dijkstra and MCGD timing benchmarks.
    """
    print(
        f"[Control-Plane Timing] repeats={repeats}, avg_out_degree={avg_out_degree}, T(MCGD)={T}"
    )
    print("-" * 100)
    for N in N_list:
        d_ms_mean, d_ms_std = time_dijkstra_once(
            N=N, repeats=repeats, avg_out_degree=avg_out_degree, seed=seed
        )
        m_ms_mean, m_ms_std = time_mcgd_once(
            N=N,
            repeats=repeats,
            K_ratio=K_ratio,
            beta=beta,
            alpha_V=alpha_V,
            alpha_D=alpha_D,
            alpha_S=alpha_S,
            lambda_kl=lambda_kl,
            T=T,
            eta_0=eta_0,
            seed=seed,
            use_projection=use_projection,
        )
        print(
            f"N={N:<6d}  Dijkstra: {d_ms_mean:.3f} ms ± {d_ms_std:.3f}  |  "
            f"MCGD: {m_ms_mean:.3f} ms ± {m_ms_std:.3f}"
        )


# ---------------------------------------------------------------------
# Main
# ---------------------------------------------------------------------
if __name__ == "__main__":
    run_benchmark(
        N_list=(100, 1000, 10000),
        repeats=5,
        avg_out_degree=6,
        K_ratio=0.2,
        beta=0.5,
        alpha_V=0.3,
        alpha_D=0.3,
        alpha_S=0.3,
        lambda_kl=1.0,
        T=200,
        eta_0=0.1,
        seed=GLOBAL_SEED,
        use_projection=False,
    )
